# Supplementary material for: Intersection of TKS5 and FGD1/CDC42 signaling cascades directs the formation of invadopodia
Source: J Cell Biol. 2020 Jul 16;219(9):e201910132. doi: 10.1083/jcb.201910132 (PMC7480108; doi:10.1083/jcb.201910132)
Supplement: Table S1 — lists proteins corresponding to the peptides quantified by LC-MSMS in GFP-Trap immunoprecipitates from TKS5GFP-expressing MDA-MB-231 cells versus wild-type MDA-MB-231 cells. [file JCB_201910132_TableS1.xls]

## Sheet: Results
AccessionNumber	Gene & Synonyms	MDA TKs5GFP/MDA WT						Total Peptides	MW (kDa)	Description	Notes
		Ratio	Log2	p-value	CV %	Dist. pept. used	Pept. used
Q5TCZ1	SH3PXD2A,FISH,KIAA0418,SH3MD1,TKS5	332.629	8.37777	2.54774e-06	12.0594	5	18	23	125.3	SH3 and PX domain-containing protein 2A	Bait
P62081	RPS7	20.0898	4.32839	2.8142e-06	27.2237	5	23	23	22.1	40S ribosomal protein S7
P62241	RPS8,OK/SW-cl.83	13.6207	3.76773	0.00213784	20.6315	2	11	11	24.2	40S ribosomal protein S8
P15880	RPS2,RPS4	5.58203	2.48079	0.00365312	29.0573	4	20	20	31.3	40S ribosomal protein S2
P46781	RPS9	13.3898	3.74307	0.00365312	10.7024	2	11	11	22.6	40S ribosomal protein S9
P30050	RPL12	4.02627	2.00944	0.00537608	46.2443	3	24	24	17.8	60S ribosomal protein L12
P18124	RPL7	11.5203	3.52611	0.00771119	39.9453	6	23	28	29.2	60S ribosomal protein L7
P39023	RPL3,OK/SW-cl.32	38.1573	5.25389	0.00771119	25.8017	3	11	11	46.1	60S ribosomal protein L3
Q71RC2	LARP4,PP13296	9.31756	3.21995	0.0134888	18.9068	3	11	11	80.6	La-related protein 4
P62913	RPL11	5.75473	2.52475	0.0183334	0.794162	2	11	11	20.3	60S ribosomal protein L11
P62280	RPS11	10.2452	3.35688	0.0197515	35.2532	3	13	13	18.4	40S ribosomal protein S11
P08865	RPSA,LAMBR,LAMR1	3.58053	1.84017	0.0300653	29.1325	3	13	13	32.9	40S ribosomal protein SA
P83731	RPL24	13.1491	3.71689	0.0300653	38.4042	3	12	17	17.8	60S ribosomal protein L24
P11940	PABPC1,PAB1,PABP1,PABPC2	17.0986	4.09581	0.0300653		1	5	5	70.7	Polyadenylate-binding protein 1
Q02878	RPL6,TXREB1	44.2525	5.46769	0.0342253		1	6	9	32.7	60S ribosomal protein L6
P61247	RPS3A,FTE1,MFTL	31.1251	4.96001	0.0342253	12.9978	2	6	6	29.9	40S ribosomal protein S3a
P62861	FAU	14.777	3.88528	0.0349869		1	5	5	6.6	40S ribosomal protein S30
P62750	RPL23A	7.67342	2.93987	0.0494929	19.8883	2	9	9	17.7	60S ribosomal protein L23a
Q13444	ADAM15,MDC15	1000	1000			3	8	8	93	Disintegrin and metalloproteinase domain-containing protein 15	Interacts with Tks5 (Abram et al., 2003)
P27348	YWHAQ	1000	1000			2	5	5	27.8	14-3-3 protein theta	14-3-3 family protein
Q86YT6	MIB1,DIP1,KIAA1323,ZZANK2	1000	1000			3	5	5	110.1	E3 ubiquitin-protein ligase MIB1	Putative Tks5 interactor (affinity-capture-MS) (Hein et al., 2015)
Q96RU3	FNBP1,FBP17,KIAA0554	1000	1000			2	5	5	71.3	Formin-binding protein 1	CDC42 effector protein
P62753	RPS6,OK/SW-cl.2	1000	1000			4	4	4	28.7	40S ribosomal protein S6
P31946	YWHAB	1000	1000			1	3	3	28.1	14-3-3 protein beta/alpha	14-3-3 family protein, putative Tks5 interactor (affinity-capture-MS) (Couzens et al., 2013)
P47914	RPL29	1000	1000			2	3	3	17.8	60S ribosomal protein L29
Q5T0N5	FNBP1L,C1orf39,TOCA1	1000	1000			1	3	3	70.1	Formin-binding protein 1-like	CDC42 effector protein, putative Tks5 interactor (affinity-capture-MS) (Hein et al., 2015)
Q9H013	ADAM19,MLTNB,FKSG34	1000	1000			1	3	3	105	Disintegrin and metalloproteinase domain-containing protein 19
O15427	SLC16A3,MCT4	1000	1000			2	2	2	49.5	Monocarboxylate transporter 4	Interacts with Tks5 (Abram et al., 2003)
P37108	SRP14	1000	1000			1	2	2	14.6	Signal recognition particle 14 kDa protein
P42677	RPS27,MPS1	1000	1000			1	2	2	9.5	40S ribosomal protein S27
P62841	RPS15,RIG	1000	1000			1	2	2	17	40S ribosomal protein S15
P67809	YBX1,NSEP1,YB1	1000	1000			1	2	2	35.9	Nuclease-sensitive element-binding protein 1
P98174	FGD1,FGDY,ZFYVE3	1000	1000			1	2	2	106.6	FYVE, RhoGEF and PH domain-containing protein 1	CDC42 GEF, putative Tks5 interactor (affinity-capture-MS) (Hein et al., 2015)
Q15545	TAF7,TAF2F,TAFII55	1000	1000			1	2	2	40.3	Transcription initiation factor TFIID subunit 7
Q7L2E3	DHX30,DDX30,KIAA0890	1000	1000			2	2	2	133.9	Putative ATP-dependent RNA helicase DHX30
Q8NC51	SERBP1,PAIRBP1,CGI-55	1000	1000			1	2	2	45	Plasminogen activator inhibitor 1 RNA-binding protein
O43707	ACTN4	1000	1000			1	1	1	104.9	Alpha-actinin-4
P08708	RPS17,RPS17L	1000	1000			1	1	1	15.6	40S ribosomal protein S17
P25787	PSMA2,HC3,PSC3	1000	1000			1	1	1	25.9	Proteasome subunit alpha type-2
P42766	RPL35	1000	1000			1	1	1	14.6	60S ribosomal protein L35
P49207	RPL34	1000	1000			1	1	1	13.3	60S ribosomal protein L34
P51114	FXR1	1000	1000			1	1	1	69.7	Fragile X mental retardation syndrome-related protein 1
Q12891	HYAL2,LUCA2	1000	1000			1	1	1	53.9	Hyaluronidase-2
Q14764	MVP,LRP	1000	1000			1	1	1	99.3	Major vault protein
Q6KB66	KRT80,KB20	1000	1000			1	1	1	50.5	Keratin, type II cytoskeletal 80
Q8IWI9	MGA,KIAA0518,MAD5	1000	1000			1	1	1	331.8	MAX gene-associated protein
Q96H79	ZC3HAV1L,C7orf39	1000	1000			1	1	1	33	Zinc finger CCCH-type antiviral protein 1-like
Q9BVP2	GNL3,E2IG3,NS	1000	1000			1	1	1	62	Guanine nucleotide-binding protein-like 3
Q9HCN4	GPN1,MBDIN,RPAP4,XAB1,HUSSY-23	1000	1000			1	1	1	41.7	GPN-loop GTPase 1
Q9NZ01	TECR,GPSN2,SC2	1000	1000			1	1	1	36	Very-long-chain enoyl-CoA reductase
Q9Y3U8	RPL36	1000	1000			1	1	1	12.3	60S ribosomal protein L36
